# Supplementary material for: Lactobacillus gasseri NK109 and Its Supplement Alleviate Cognitive Impairment in Mice by Modulating NF-κB Activation, BDNF Expression, and Gut Microbiota Composition
Source: Nutrients. 2023 Feb 3;15(3):790. doi: 10.3390/nu15030790 (PMC9921112; doi:10.3390/nu15030790)
Supplement: Supplementary file 1 [file nutrients-15-00790-s001.zip]

Archive with 2 entries (2 files):
- nutrients-2148118-supplementary  tables.pdf
- nutrients-2148118-Supplementary File 1.pdf
